# Supplementary material for: Transcriptomic Analysis Reveals That the Photosynthesis and Carotenoid Metabolism Pathway Is Involved in the Salinity Stress Response in Brassica rapa L. ssp. Pekinensis
Source: Plants (Basel). 2025 Feb 13;14(4):566. doi: 10.3390/plants14040566 (PMC11859510; doi:10.3390/plants14040566)
Supplement: Supplementary file 1 [file plants-14-00566-s001.zip]

Archive with 8 entries (8 files):
- Figure S1.tif
- Figure S2.tif
- Figure S3.tif
- Figure S4.tif
- Figure S5.tif
- Figure S6.tif
- Figure S7.tif
- Table S1.xlsx
