# Supplementary material for: Transcriptomic Analysis Reveals That the Photosynthesis and Carotenoid Metabolism Pathway Is Involved in the Salinity Stress Response in Brassica rapa L. ssp. Pekinensis
Source: Plants (Basel). 2025 Feb 13;14(4):566. doi: 10.3390/plants14040566 (PMC11859510; doi:10.3390/plants14040566)
Supplement: Supplementary file 1 [file plants-14-00566-s001.zip › Table S1.xlsx]

## Sheet: Table S1
Table S1. Primers used in this study.
Primers	Sequences	Descriptions
Braa02g007070-F	GCAACGACCGAGAGTGTTTA	PSY
Braa02g007070-R	CTCTTCCTCTTCTCGCATCTTC
Braa03g008150-F	GTGTTATGGGTTGCTCCTTCT	PSY
Braa03g008150-R	CCTCCTACCATTGCTCATTCTC
Braa10g023090-F	AGATGGGAAGCAAGGTTAGAAG	PSY
Braa10g023090-R	GGCTGAATATCGACAGGGTATC
Braa05g042730-F	AGGGCGAGTATCCAGAGAAT	ZDS
Braa05g042730-R	GGTGGCGAATAGGGAGAATATG
Braa05g038810-F	AGCGTTGTGTGATCCCTATG	LCY-b
Braa05g038810-R	GCCACCATGTAACCTGTAGAA
Braa07g022090-F	CGAAAGCACAAGAGGAAGTAGA	LUT1
Braa07g022090-R	AGACAGGAGGATGAGGGTAAA
Braa07g017630-F	CACCGATAACGAAGGAGGAAAG	ZEP
Braa07g017630-R	CCTGATCACCTTGACCCTAAAC
Braa06g005850-F	CGAAATCCTCACGACCCTTATC	VDE
Braa06g005850-R	CAGTGGAGTACTCAGCTCTTTG
BraA10g028330-F	GTGGGCGTACTACTGGTATTG	Actin7
BraA10g028330-R	CGAAGGATAGCATGAGGAAGAG
